# Supplementary material for: Genetic variants in FGFR2 and FGFR4 genes and skin cancer risk in the Nurses' Health Study
Source: BMC Cancer. 2009 Jun 6;9:172. doi: 10.1186/1471-2407-9-172 (PMC2699349; doi:10.1186/1471-2407-9-172)
Supplement: Additional File 1 — Supplementary Table S1. Associations between the seven SNPs in the FGFR2 and FGFR4 genes and skin cancer risk. The data provided represent the results of the associations between seven SNPs in the FGFR2 and FGFR4 genes and skin cancer risk. [file 1471-2407-9-172-S1.xls]

## Sheet: Supplementary Table 1
Supplementary Table 1. Associations between the seven SNPs in the FGFR2 and FGFR4 genes and skin cancer risk
			Melanoma			SCC			BCC
FGFR2 rs11200014	Controls (%)	Cases (%)	Multivariate ORa	Multivariate ORb	Cases (%)	Multivariate ORa	Multivariate ORb	Cases (%)	Multivariate ORa	Multivariate ORb
GG	284 (34.1)	77 (36.8)	1	1	98 (36.7)	1	1	91 (32.4)	1	1
GA	407 (48.8)	95 (45.5)	0.86 (0.61-1.20)	0.82 (0.58-1.17)	130 (48.7)	0.93 (0.68-1.25)	0.87 (0.63-1.19)	141 (50.2)	1.07 (0.79-1.45)	1.04 (0.76-1.43)
AA	143 (17.1)	37 (17.7)	0.95 (0.61-1.48)	0.94 (0.59-1.49)	39 (14.6)	0.80 (0.52-1.22)	0.83 (0.54-1.28)	49 (17.4)	1.06 (0.71-1.58)	1.10 (0.72-1.66)
Additive OR			0.95 (0.77-1.19)	0.94 (0.75-1.18)		0.90 (0.74-1.10)	0.90 (0.73-1.11)		1.03 (0.85-1.26)	1.05 (0.85-1.28)
p for trend			0.667382	0.592088		0.301688	0.328293		0.729701	0.66918
GA or AA			0.88 (0.64-1.21)	0.85 (0.61-1.19)		0.89 (0.67-1.19)	0.86 (0.64-1.16)		1.07 (0.80-1.42)	1.05 (0.78-1.42)
FGFR2 rs2981579	Controls (%)	Cases (%)	Multivariate ORa	Multivariate ORb	Cases (%)	Multivariate ORa	Multivariate ORb	Cases (%)	Multivariate ORa	Multivariate ORb
GG	269 (32.8)	74 (35.4)	1	1	95 (34.9)	1	1	81 (29.1)	1	1
GA	412 (50.2)	98 (46.9)	0.87 (0.62-1.22)	0.84 (0.59-1.20)	136 (50.0)	0.94 (0.69-1.27)	0.87 (0.63-1.19)	145 (52.2)	1.16 (0.85-1.59)	1.14 (0.82-1.58)
AA	140 (17.1)	37 (17.7)	0.95 (0.61-1.49)	0.96 (0.60-1.54)	41 (15.1)	0.83 (0.55-1.27)	0.88 (0.57-1.36)	52 (18.7)	1.22 (0.81-1.83)	1.29 (0.85-1.96)
Additive OR			0.96 (0.77-1.19)	0.95 (0.76-1.20)		0.92 (0.75-1.12)	0.92 (0.75-1.14)		1.11 (0.91-1.36)	1.14 (0.92-1.40)
p for trend			0.697211	0.696998		0.403947	0.447906		0.293625	0.227897
GA or AA			0.89 (0.64-1.23)	0.87 (0.62-1.21)		0.91 (0.68-1.22)	0.87 (0.64-1.17)		1.18 (0.87-1.58)	1.18 (0.86-1.60)
FGFR2 rs1219648	Controls (%)	Cases (%)	Multivariate ORa	Multivariate ORb	Cases (%)	Multivariate ORa	Multivariate ORb	Cases (%)	Multivariate ORa	Multivariate ORb
AA	289 (34.7)	78 (37.0)	1	1	104 (38.4)	1	1	93 (33.1)	1	1
AG	417 (50.0)	99 (46.9)	0.88 (0.63-1.23)	0.84 (0.59-1.19)	133 (49.1)	0.89 (0.66-1.20)	0.83 (0.61-1.13)	141 (50.2)	1.04 (0.77-1.41)	1.02 (0.75-1.40)
GG	128 (15.3)	34 (16.1)	0.97 (0.62-1.53)	0.94 (0.58-1.52)	34 (12.5)	0.74 (0.48-1.15)	0.78 (0.50-1.24)	47 (16.7)	1.13 (0.75-1.70)	1.16 (0.76-1.77)
Additive OR			0.96 (0.77-1.20)	0.94 (0.75-1.19)		0.87 (0.71-1.07)	0.87 (0.70-1.08)		1.06 (0.87-1.29)	1.07 (0.87-1.31)
p for trend			0.745042	0.614092		0.178034	0.204584		0.572777	0.536563
AG or GG			0.91 (0.66-1.24)	0.86 (0.62-1.20)		0.85 (0.64-1.14)	0.82 (0.61-1.10)		1.06 (0.80-1.41)	1.06 (0.78-1.42)
FGFR2 rs2420946	Controls (%)	Cases (%)	Multivariate ORa	Multivariate ORb	Cases (%)	Multivariate ORa	Multivariate ORb	Cases (%)	Multivariate ORa	Multivariate ORb
CC	271 (35.5)	58 (35.8)	1	1	98 (37.3)	1	1	98 (36.2)	1	1
CT	374 (49.0)	73 (45.1)	0.92 (0.63-1.35)	0.88 (0.59-1.31)	133 (50.6)	0.98 (0.72-1.33)	0.91 (0.67-1.25)	130 (48.0)	0.95 (0.70-1.29)	0.95 (0.70-1.31)
TT	119 (15.6)	31 (19.1)	1.24 (0.76-2.03)	1.21 (0.72-2.02)	32 (12.2)	0.74 (0.47-1.17)	0.77 (0.48-1.23)	43 (15.9)	0.99 (0.65-1.51)	1.03 (0.67-1.59)
Additive OR			1.08 (0.85-1.38)	1.06 (0.82-1.37)		0.89 (0.72-1.10)	0.89 (0.71-1.10)		0.99 (0.81-1.21)	1.00 (0.81-1.23)
p for trend			0.532998	0.66634		0.281234	0.28188		0.906142	0.989837
CT or TT			1.00 (0.70-1.43)	0.96 (0.66-1.39)		0.92 (0.69-1.23)	0.88 (0.65-1.19)		0.96 (0.72-1.29)	0.97 (0.72-1.31)
FGFR4 rs1966265c	Controls (%)	Cases (%)	Multivariate ORa	Multivariate ORb	Cases (%)	Multivariate ORa	Multivariate ORb	Cases (%)	Multivariate ORa	Multivariate ORb
Val/Val	507 (61.8)	120 (57.4)		1	165 (62.5)	1	1	176 (62.9)	1	1
Val/Ile	271 (33.0)	75 (35.9)	1.16 (0.84-1.61)	1.13 (0.81-1.60)	83 (31.4)	0.94 (0.69-1.27)	0.94 (0.69-1.29)	93 (33.2)	1.00 (0.74-1.34)	1.00 (0.74-1.36)
Ile/Ile	43 (5.2)	14 (6.7)	1.32 (0.70-2.50)	1.45 (0.74-2.83)	16 (6.1)	1.14 (0.63-2.08)	1.14 (0.61-2.12)	11 (3.9)	0.75 (0.38-1.49)	0.70 (0.34-1.43)
Additive OR			1.16 (0.90-1.48)	1.17 (0.90-1.52)		1.00 (0.79-1.26)	1.00 (0.79-1.28)		0.94 (0.74-1.19)	0.93 (0.73-1.18)
p for trend			0.256214	0.241283		0.995483	0.977149		0.605642	0.549135
GA or AA			1.18 (0.87-1.62)	1.18 (0.85-1.63)		0.97 (0.73-1.29)	0.97 (0.72-1.31)		0.96 (0.73-1.28)	0.96 (0.72-1.29)
FGFR4 rs376618	Controls (%)	Cases (%)	Multivariate ORa	Multivariate ORb	Cases (%)	Multivariate ORa	Multivariate ORb	Cases (%)	Multivariate ORa	Multivariate ORb
Leu/Leu	468 (56.4)	132 (62.0)	1	1	154 (56.8)	1	1	165 (59.4)	1	1
Leu/Pro	326 (39.3)	69 (32.4)	0.73 (0.53-1.02)	0.75 (0.53-1.05)	100 (36.9)	0.93 (0.70-1.24)	0.94 (0.70-1.27)	104 (37.4)	0.89 (0.67-1.18)	0.91 (0.68-1.23)
Pro/Pro	36 (4.3)	12 (5.6)	1.24 (0.62-2.46)	1.18 (0.57-2.42)	17 (6.3)	1.42 (0.78-2.61)	1.38 (0.73-2.59)	9 (3.2)	0.72 (0.34-1.52)	0.75 (0.34-1.65)
Additive OR			0.88 (0.67-1.14)	0.88 (0.67-1.16)		1.04 (0.83-1.31)	1.04 (0.82-1.32)		0.87 (0.69-1.11)	0.90 (0.70-1.15)
p for trend			0.328061	0.35693		0.731302	0.74435		0.272776	0.389529
TC or CC			0.78 (0.57-1.07)	0.79 (0.57-1.10)		0.98 (0.74-1.29)	0.99 (0.74-1.32)		0.87 (0.66-1.15)	0.89 (0.67-1.20)
FGFR4 rs351855	Controls (%)	Cases (%)	Multivariate ORa	Multivariate ORb	Cases (%)	Multivariate ORa	Multivariate ORb	Cases (%)	Multivariate ORa	Multivariate ORb
Gly/Gly	406 (48.7)	96 (46.6)	1	1	137 (50.9)	1	1	132 (45.1)	1	1
Gly/Arg	343 (41.2)	88 (42.7)	1.12 (0.81-1.55)	1.20 (0.85-1.68)	110 (40.9)	0.95 (0.71-1.27)	0.98 (0.73-1.33)	127 (43.3)	1.15 (0.87-1.53)	1.24 (0.92-1.67)
Arg/Arg	84 (10.1)	22 (10.7)	1.17 (0.69-1.97)	1.10 (0.64-1.90)	22 (8.2)	0.77 (0.46-1.28)	0.76 (0.45-1.29)	34 (11.6)	1.27 (0.81-1.98)	1.27 (0.79-2.03)
Additive OR			1.09 (0.87-1.38)	1.10 (0.86-1.39)		0.90 (0.73-1.12)	0.91 (0.73-1.14)		1.13 (0.93-1.39)	1.16 (0.94-1.43)
p for trend			0.442947	0.449734		0.353252	0.427509		0.212598	0.153976
CT or TT			1.13 (0.83-1.54)	1.18 (0.85-1.62)		0.91 (0.69-1.20)	0.94 (0.70-1.25)		1.18 (0.90-1.54)	1.25 (0.94-1.65)
aUnconditional logistic regression adjusted for age.
bUnconditional logistic regression adjusted for age, constitutional susceptibility score (tertiles), family history of skin cancer (yes/no), the number of lifetime severe sunburns
that blistered (none, 1-5, 6-11, >11), sunlamp use or tanning salon attendance (yes/no), cumulative sun exposure while wearing a bathing suit (tertiles), and geographic region.
cThe SNP rs1966265 failed the assay and the rs12519145 was genotyped instead (r2=0.8).
